# Supplementary material for: Endocytosis in the axon initial segment maintains neuronal polarity
Source: Nature. 2022 Aug 17;609(7925):128–35. doi: 10.1038/s41586-022-05074-5 (PMC9433327; doi:10.1038/s41586-022-05074-5)
Supplement: Supplementary file 3 — Supplementary Table 1 [file 41586_2022_5074_MOESM3_ESM.xlsx]

## Sheet: Data presented in ED 5f
Construct #	Gene	WormBase ID	Z-score, DMA-1 as bait	Z-score, DMA-1 as prey
1	zig-1	WBGene00006978	-0.742168	-2.71357
2	zig-2	WBGene00006979	-0.683393	-2.61298
3	zig-3	WBGene00006980	0.0881197	-2.215
4	zig-4	WBGene00006981	-0.0844886	-2.8041
5	zig-5	WBGene00006982	-0.124115	-1.82008
6	zig-6	WBGene00006983	-0.496126	-1.82582
7	zig-7	WBGene00006984	1.20279	-2.90984
8	zig-8	WBGene00006985	-0.511356	-2.65767
9	zig-9	WBGene00022474	-1.47492	0.909315
10	zig-10	WBGene00020800	-0.926967	-0.314788
11	zig-11	WBGene00021305	-1.00329	-2.96973
12	zig-12	WBGene00019727	-0.97542	-4.57559
13	B0507.1	WBGene00015218	-0.343038	-2.48714
14	C25E10.7	WBGene00016096	-0.557459	-2.23227
15	C25E10.8	WBGene00016097	0.744754	-2.71357
16	swm-1	WBGene00023417	0.166817	-0.990887
17	nas-36	WBGene00003552	-1.30907	-3.40983
18	C34C6.3	WBGene00007916	0.38039	-0.799419
19	txt-5	WBGene00016499	-0.873751	-2.95346
20	lron-1	WBGene00008093	-0.322158	1.20746
21	rig-3	WBGene00004370	0.685145	-5.09206
22	crld-1	WBGene00008624	3.10149	-4.94088
23	lron-5	WBGene00008656	-0.42159	-1.504
24	F11C7.2	WBGene00017376	-0.367094	-2.75483
25	F11C7.6	WBGene00017378	0.122066	-0.775608
26	F11C7.7	WBGene00017379	-1.47565	0.431493
27	F14H12.3	WBGene00017471	-0.0824246	3.56856
28	F15B9.8	WBGene00008851	0.838624	-0.934141
29	iglr-1	WBGene00008977	-0.187668	0.997398
30	F21A3.3	WBGene00008993	0.215038	0.0210109
31	F23H12.5	WBGene00009094	-0.142504	2.50486
32	F35C11.7	WBGene00009406	0.461286	-0.615769
33	F35D2.3	WBGene00018041	0.558132	0.244677
34	igcm-1	WBGene00018215	-1.03699	-0.222229
35	F40A3.2	WBGene00018217	0.483117	-1.21501
36	slt-1	WBGene00004854	0.450046	-1.9194
37	wrk-1	WBGene00006942	0.615915	-0.910092
38	igeg-2	WBGene00009842	-0.600222	-1.69414
39	dsl-5	WBGene00001107	0.914439	-0.315594
40	sdz-23	WBGene00019066	-0.127051	2.10868
41	F58H1.6	WBGene00010289	-0.623952	8.72509
42	ver-3	WBGene00006896	0.00629349	0.0411299
43	dsl-6	WBGene00001108	-0.610056	2.14875
44	sgca-1	WBGene00019227	0.0362612	1.33387
45	eat-20	WBGene00001148	0.80782	-0.634555
46	kal-1	WBGene00002181	-0.0507915	-1.6492
47	pxn-2	WBGene00004257	-0.236238	0.425228
48	M03F4.6	WBGene00019759	0.0389938	1.03596
49	sbsp-1	WBGene00011269	-2.13756	1.79165
50	dpy-31	WBGene00006592	0.37013	0.774577
51	T01D3.6	WBGene00011330	-0.419208	0.571812
52	dgn-1	WBGene00000961	-0.365219	-1.52476
53	lron-8	WBGene00020693	0.466352	-1.31269
54	T25F10.3	WBGene00020806	-0.192067	-0.928393
55	dsl-1	WBGene00001103	0.164842	2.45197
56	oig-2	WBGene00003860	-0.0531555	1.01002
57	dsl-3	WBGene00001105	-1.92903	-0.404481
58	lag-2	WBGene00002246	-0.696524	1.97787
59	Y73E7A.8	WBGene00022274	-1.72324	-0.200737
60	lron-2	WBGene00022789	-1.12555	-2.07901
61	ZK1193.2	WBGene00022858	-0.239578	-0.426294
62	pan-1	WBGene00003915	-0.743181	1.27873
63	lron-14	WBGene00011454	0.715474	-1.58743
64	lron-9	WBGene00011971	4.26604	-1.9268
65	irld-22	WBGene00015904	-1.09645	-0.682103
66	irld-25	WBGene00008057	3.23993	1.43956
67	irld-3	WBGene00017175	0.29898	3.5101
68	irld-26	WBGene00008675	-0.567359	-0.953036
69	ins-1	WBGene00002084	0.860066	0.176228
70	irld-34	WBGene00010074	-0.778262	0.116883
71	lron-10	WBGene00012646	-0.694278	0.348005
72	Y53H1B.2	WBGene00013181	-0.601398	-0.528819
73	slt-1	WBGene00004854	0.186289	-2.17092
74	slt-1	WBGene00004854	0.0551042	-1.96234
75	unc-6	WBGene00006746	-0.171294	0.183768
76	unc-6	WBGene00006746	-0.209273	2.09331
77	nlg-1	WBGene00006412	0.1643	1.07841
78	kpc-1	WBGene00002232	-0.475973	-0.703255
79	madd-4	WBGene00009958	0.991789	-0.478035
80	lect-2	WBGene00019407	-0.286307	-0.689544
81	dma-1	WBGene00011345	-0.355092	-0.355092
82	mnr-1	WBGene00012184	-0.956643	0.0795964
83	syg-1	WBGene00006365	0.0295738	-0.775236
84	syg-2	WBGene00007750	0.473547	-0.380576
85	unc-40	WBGene00006776	1.0994	0.382884
86	unc-5	WBGene00006745	0.14538	-0.680741
87	sax-7	WBGene00004732	0.469029	-1.53718
88	lat-1	WBGene00002251	0.046839	-0.341029
89	fmi-1	WBGene00001475	-1.11657	1.89472
90	Y71H2AM.10	WBGene00022175	-1.05345	-0.392205
91	scl-10	WBGene00009891	-0.619794	0.416968
92	B0222.11	WBGene00044582	-0.48137	0.743168
93	clec-41	WBGene00007153	-0.579588	-0.714538
94	B0416.2	WBGene00015178	-1.3101	0.882229
95	C02B8.12	WBGene00219375	-0.670825	-1.19488
96	adm-2	WBGene00000074	-0.608355	-0.72748
97	C05D9.9	WBGene00015476	-0.343119	0.845117
98	let-756	WBGene00002881	-0.725134	0.959016
99	C05D12.2	WBGene00007340	-0.463158	1.08203
100	irld-13	WBGene00019845	-0.843552	1.92231
101	casy-1	WBGene00000403	0.307343	-4.60696
102	lat-2	WBGene00002252	0.630119	-1.02191
103	B0393.5	WBGene00007170	-0.717101	-0.960165
104	cam-1	WBGene00000289	0.950716	-1.91948
105	C02B10.3	WBGene00015328	-1.09565	-1.9393
106	adt-1	WBGene00000082	-0.476346	0.624258
107	lron-3	WBGene00007261	1.09558	-1.48403
108	irld-21	WBGene00007310	-0.331529	0.58317
109	tol-1	WBGene00006593	0.924139	-1.72112
110	ptp-3	WBGene00004215	0.940751	-1.70014
111	oig-1	WBGene00003859	-0.096812	-1.30397
112	C09F9.2	WBGene00007479	-0.45539	-0.274307
113	C11H1.5	WBGene00007530	-0.502261	0.647187
114	C16B8.4	WBGene00015824	-0.1969	0.666734
115	spe-9	WBGene00004963	-0.373637	0.615679
116	nas-37	WBGene00003553	0.237445	-0.378488
117	C18E9.7	WBGene00007687	-0.192766	0.348589
118	C23H4.8	WBGene00044132	-0.656491	-1.92803
119	hir-1	WBGene00016059	-0.507793	1.88797
120	igdb-2	WBGene00007736	0.257761	5.65693
121	C27A7.8	WBGene00007758	-0.678845	0.211559
122	C27A7.9	WBGene00007759	-0.470316	-0.95491
123	C27B7.7	WBGene00007764	-0.457253	1.44425
124	irld-24	WBGene00007844	-0.496208	1.72306
125	rig-6	WBGene00016354	0.265938	0.163833
126	ZK856.6	WBGene00014107	0.240848	-0.84345
127	C36B7.5	WBGene00016468	-0.609633	-0.145016
128	rig-5	WBGene00004372	-0.241342	-1.94663
129	mig-6	WBGene00003242	-1.57972	0.167686
130	lron-4	WBGene00008051	-1.26353	2.34276
131	let-4	WBGene00002282	-0.115753	-0.183106
132	sym-1	WBGene00006366	4.36106	0.453661
133	C46F4.3	WBGene00044571	-0.0625109	3.89674
134	C49C3.4	WBGene00008194	-1.36371	-0.607349
135	fshr-1	WBGene00008239	0.0877499	1.46447
136	mec-9	WBGene00003173	0.461226	0.209208
137	C53A5.13	WBGene00008270	-0.311756	-0.123774
138	lam-2	WBGene00016913	9.3588	-0.368274
139	lron-15	WBGene00016974	-0.672668	-0.461764
140	dex-1	WBGene00017028	0.790638	0.514671
141	pqn-25	WBGene00004114	-0.00258999	1.35134
142	trk-1	WBGene00017039	-0.023124	-0.525319
143	irld-1	WBGene00044529	0.149399	1.74352
144	E01G6.1	WBGene00008449	-0.376066	-1.15086
145	mig-21	WBGene00003252	-1.02995	0.614308
146	glp-1	WBGene00001609	-1.21595	-0.00913571
147	irld-2	WBGene00008518	-0.70122	0.636343
148	ncam-1	WBGene00017184	2.3217	-0.334225
149	cdh-5	WBGene00000397	-1.41897	-1.56829
150	adt-2	WBGene00000083	0.48636	1.54861
151	F09F9.4	WBGene00017309	-0.188334	-1.38967
152	spon-1	WBGene00006893	-1.51692	0.859524
153	crb-1	WBGene00000792	-1.12254	1.40819
154	irld-4	WBGene00008772	-1.37066	1.56138
155	lrpl-1 (F14B4.1)	WBGene00008779	25.526	310.858
156	irld-5	WBGene00017454	0.156101	0.443868
157	dsl-7	WBGene00001109	-0.547888	1.48435
158	irld-28	WBGene00017491	-0.196718	0.0744587
159	irld-30	WBGene00017493	3.12968	-0.323388
160	irld-31	WBGene00017494	-0.584795	1.67814
161	irld-32	WBGene00017497	0.523266	-0.713504
162	dsl-4	WBGene00001106	0.0705276	-0.531725
163	F18A1.1	WBGene00017545	-0.765578	-0.756121
164	cdh-8	WBGene00017576	-0.561269	-1.89298
165	F19C6.3	WBGene00008952	-0.217726	-0.305271
166	nlr-1	WBGene00003772	-0.28866	-1.24267
167	F21A3.11	WBGene00219316	-0.511872	-1.85551
168	F22D3.4	WBGene00017700	-0.977132	-1.44423
169	F22D6.15	WBGene00009056	0.0804318	-1.36268
170	F25D7.5	WBGene00009114	-1.08959	0.265785
171	F28C1.3	WBGene00009201	-0.70235	-0.740369
172	spe-45	WBGene00009217	0.769501	0.201948
173	igeg-1	WBGene00017901	1.31732	-1.15317
174	irld-6	WBGene00009239	1.05278	-0.276256
175	F30H5.3	WBGene00017937	0.38646	-0.697013
176	arg-1	WBGene00000185	0.803376	0.373686
177	mth-2	WBGene00017947	-0.885657	-0.675834
178	mth-1	WBGene00017948	-1.15246	-0.932079
179	atrn-1	WBGene00006432	0.413416	0.531105
180	lin-3	WBGene00002992	0.0652465	-0.183189
181	lron-6	WBGene00018157	0.0522008	-2.05566
182	irld-7	WBGene00018168	-0.325702	-0.428542
183	nas-39	WBGene00003555	0.0980382	-0.219808
184	hch-1	WBGene00001828	-0.543728	0.43648
185	F40F11.4	WBGene00009589	-0.317726	-0.0092051
186	F40G9.8	WBGene00018244	-0.791973	-0.76161
187	agr-1	WBGene00018304	0.0619345	0.0325299
188	irld-8	WBGene00018360	-0.31349	1.22604
189	dep-1	WBGene00009717	0.0842428	-0.155603
190	irld-33	WBGene00018432	-1.36886	0.0590158
191	irld-9	WBGene00018447	-0.172662	0.333102
192	F46G10.2	WBGene00009797	0.513824	-0.486982
193	F53C11.9	WBGene00044921	1.05257	0.697999
194	nid-1	WBGene00003738	-0.986524	-0.952855
195	egas-4	WBGene00018906	0.239368	-0.366315
196	irld-35	WBGene00018917	-1.22583	-0.197728
197	clr-1	WBGene00000548	0.244393	-1.88808
198	fbl-1	WBGene00001403	-1.28895	-1.18075
199	nas-38	WBGene00003554	-0.468455	-0.0495551
200	egl-15	WBGene00001184	0.492259	-1.73123
201	irld-36	WBGene00019036	-0.735253	-0.79097
202	irld-37	WBGene00019038	-0.894734	0.955772
203	F58E6.13	WBGene00077697	0.579607	-0.0307016
204	cdh-9	WBGene00000401	1.00055	1.00879
205	irld-10	WBGene00019107	1.13547	0.0582945
206	ver-4	WBGene00006897	-0.546153	-0.0711358
207	hpa-1	WBGene00010414	2.47089	-0.423573
208	irld-39	WBGene00010415	-0.299623	0.0526455
209	H42K12.3	WBGene00019272	0.179677	-0.433396
210	lron-7	WBGene00019351	2.61128	-0.850866
211	nas-17	WBGene00003536	-0.541161	1.12735
212	ptp-4	WBGene00010558	-0.811768	-0.63104
213	nas-33	WBGene00003551	-0.471639	-0.679594
214	irld-43	WBGene00019390	-0.469443	0.317382
215	irld-44	WBGene00019392	-0.190883	-0.358898
216	K06A9.3	WBGene00019437	1.40859	0.323237
217	egg-6	WBGene00010621	-0.398126	-0.649206
218	apx-1	WBGene00000168	1.27447	0.0881889
219	rig-1	WBGene00004369	-1.0891	-0.207521
220	irld-46	WBGene00019676	-1.25163	0.731205
221	irld-12	WBGene00077758	-0.216081	-0.229112
222	vab-1	WBGene00006868	0.85182	1.11167
223	irld-13	WBGene00019845	0.972792	0.542246
224	irld-13	WBGene00019845	0.694368	1.73824
225	R05G6.9	WBGene00019901	0.258605	6.08028
226	cdh-7	WBGene00000399	-0.083797	1.01708
227	oig-4	WBGene00043050	-0.444991	-1.48684
228	R09H10.5	WBGene00011182	0.675296	-0.276485
229	lin-12	WBGene00003001	-0.273271	0.0935458
230	nas-23	WBGene00003542	0.297499	0.516043
231	R11G1.1	WBGene00020010	-0.367376	0.709518
232	igcm-2	WBGene00020130	0.166815	-0.733748
233	T01E8.1	WBGene00011331	0.216376	0.646025
234	igcm-3	WBGene00020160	0.00214869	-2.72767
235	irld-47	WBGene00011458	0.797244	0.325506
236	T05G5.1	WBGene00011498	0.935681	-2.10217
237	T06E4.5	WBGene00011533	-0.525447	7.02064
238	T10E10.4	WBGene00020421	0.820712	1.6805
239	irld-49	WBGene00020430	-1.67475	1.17048
240	irld-50	WBGene00020431	-0.175871	1.34097
241	hpa-2	WBGene00020432	0.490613	1.53995
242	irld-51	WBGene00077759	-1.58766	0.411743
243	rme-2	WBGene00004374	-0.0202337	-1.42292
244	T12A7.2	WBGene00011723	-0.914755	-0.531626
245	T13C2.6	WBGene00020481	-0.478069	-1.94778
246	ver-1	WBGene00006894	-0.30285	1.56213
247	zig-13	WBGene00020546	-0.288299	2.14561
248	T19D12.6	WBGene00020581	-0.984531	-1.38385
249	oig-8	WBGene00020582	-0.787932	0.337635
250	adt-3	WBGene00020567	-0.149613	0.991231
251	T21B6.3	WBGene00011880	-1.17403	1.45789
252	sma-10	WBGene00020649	-0.881009	1.04327
253	chhy-1	WBGene00011923	-0.526028	0.109174
254	igdb-3	WBGene00020691	-0.965212	-0.0584549
255	irld-52	WBGene00012043	0.467599	-0.231672
256	VC5.2	WBGene00020908	-1.59592	-0.47896
257	itx-1	WBGene00002174	-0.756858	1.06611
258	igcm-4	WBGene00022418	-0.255681	-0.941402
259	irld-53	WBGene00021222	-0.641691	0.00143376
260	irld-15	WBGene00021232	-1.17992	1.65639
261	irld-16	WBGene00021234	-0.692512	0.0984385
262	Y19D10B.8	WBGene00235117	-0.988076	-0.317716
263	irld-55	WBGene00012541	-0.896099	-1.44998
264	irld-56	WBGene00012542	-1.1825	-0.775451
265	unc-71	WBGene00006804	0.399348	-1.95313
266	fmil-1	WBGene00021362	0.16046	-0.33752
267	Y37E11AR.7	WBGene00021373	-1.38146	1.19271
268	iglr-3	WBGene00021353	-0.962002	-0.163808
269	Y38C1AA.9	WBGene00021400	-0.297746	1.15115
270	Y46G5A.29	WBGene00012917	0.0584937	0.453163
271	irld-17	WBGene00021609	-0.363642	1.55586
272	ced-1	WBGene00000415	-0.450757	0.987397
273	Y51H4A.25	WBGene00013119	-1.52376	0.663916
274	lad-2	WBGene00002243	-1.46544	0.607473
275	ndnf-1	WBGene00021893	-0.329847	-0.696348
276	daf-2	WBGene00000898	0.113124	0.280781
277	irld-18	WBGene00013299	-0.138916	0.546971
278	oig-5	WBGene00023520	0.809841	-0.639268
279	egas-1	WBGene00013486	0.741661	0.355739
280	egas-2	WBGene00013487	0.722298	0.207455
281	egas-3	WBGene00013480	0.28611	0.834378
282	Y69H2.3	WBGene00013481	-0.337644	0.374636
283	irld-58	WBGene00013494	0.226719	0.395719
284	Y70G10A.2	WBGene00013498	1.13028	0.675738
285	lron-11	WBGene00022129	0.487745	-1.15576
286	irld-59	WBGene00013525	-1.05507	-0.843425
287	lron-12	WBGene00013542	-0.0853241	0.28722
288	Y8A9A.2	WBGene00021171	-1.27018	2.12738
289	ZC101.1	WBGene00013851	-0.231312	0.605268
290	mab-7	WBGene00003104	2.80393	1.01721
291	iglr-2	WBGene00022580	0.254583	0.650243
292	ZC374.2	WBGene00013872	-1.39577	-1.23014
293	irld-60	WBGene00013911	0.156882	1.24113
294	irld-19	WBGene00013912	-0.537482	0.13505
295	irld-60	WBGene00013913	-0.185359	0.999715
296	irld-20	WBGene00013915	0.399695	0.00439671
297	ZC84.1	WBGene00013846	-0.447894	0.380148
298	irld-62	WBGene00014190	-0.297505	1.51291
299	let-23	WBGene00002299	-0.321587	-0.327508
300	ZK1193.3	WBGene00022859	-0.166434	1.20661
301	irld-63	WBGene00022711	0.523422	0.708441
302	irld-64	WBGene00022714	-0.798651	0.463433
303	irld-65	WBGene00022715	0.390136	0.133727
304	irld-66	WBGene00022716	-0.285765	1.36052
305	sax-3	WBGene00004729	-0.344113	-1.85213
306	ZK512.1	WBGene00013982	0.0843595	-0.732574
307	pxn-1	WBGene00004256	0.380233	-1.01795
308	rol-3	WBGene00004395	-0.804365	0.0924072
309	cdh-10	WBGene00000402	0.0603437	0.882084
310	lgx-1	WBGene00002983	-0.205645	0.484262
311	gon-1	WBGene00001650	-0.214363	0.827196
312	F28B4.3	WBGene00017892	-0.459182	1.99052
313	irg-7	WBGene00018237	-0.817513	0.617119
314	F48E3.8	WBGene00018607	0.315597	0.9224
315	fig-1	WBGene00009968	-0.773639	1.46917
316	F55H12.3	WBGene00010134	-1.43377	1.77755
317	mup-4	WBGene00003497	-0.888024	-0.908759
318	R08E3.2	WBGene00019958	0.681987	0.995765
319	cdh-1	WBGene00019994	0.970016	0.306444
320	ten-1	WBGene00006498	-0.644173	0.227635
321	T01D3.1	WBGene00011326	-1.73181	1.55699
322	mec-1	WBGene00003165	-0.486582	1.13029
323	lam-3	WBGene00002248	-0.304374	1.04617
324	T25C12.3	WBGene00012018	0.57098	0.603707
325	hmr-1	WBGene00001980	-0.342085	-0.887432
326	lam-1	WBGene00002247	0.447941	2.5273
327	rig-4	WBGene00004371	0.449804	-0.057929
328	Y64G10A.7	WBGene00013416	0.641081	1.22374
329	cdh-12	WBGene00022103	0.855225	-0.798769
330	unc-52	WBGene00006787	0.720915	0.418513
331	cdh-3	WBGene00000395	-0.240998	0.160557
332	fbn-1	WBGene00022816	0.786167	1.43535
333	lov-1	WBGene00003058	0.177036	0.488123
334	sol-1	WBGene00004944	-0.590075	0.187802
335	nrx-1	WBGene00007799	-1.33912	0.484125
336	C29F3.7	WBGene00007807	0.320452	0.342214
337	irg-6	WBGene00007864	1.66697	1.20538
338	C34F6.10	WBGene00007944	-1.37417	1.15531
339	efn-2	WBGene00001163	-0.205676	0.0715865
340	ost-1	WBGene00003893	-0.786351	-1.47945
341	clec-11	WBGene00008294	1.07736	-1.61504
342	smp-2	WBGene00004890	-0.665984	1.18524
343	dgn-3	WBGene00017221	0.395375	-0.695505
344	irg-4	WBGene00008584	-0.21169	0.662778
345	clec-57	WBGene00008594	1.78532	0.27736
346	F10A3.4	WBGene00008634	-1.49526	-0.710334
347	efn-3	WBGene00001164	0.2509	0.0459798
348	phg-1	WBGene00004017	0.251262	-1.45122
349	egl-17	WBGene00001185	0.444603	0.00796846
350	mig-13	WBGene00003245	-0.871229	0.862674
351	glit-1	WBGene00018878	0.515608	2.11048
352	efn-4	WBGene00001165	0.572351	-0.889875
353	dgn-2	WBGene00018943	0.106203	2.08988
354	flr-2	WBGene00001466	-0.576731	2.44487
355	irld-38	WBGene00019106	1.02774	0.0646099
356	neto-1	WBGene00019360	-0.403453	4.41838
357	plx-2	WBGene00004048	-0.477276	0.143713
358	irld-15	WBGene00019393	-1.01446	-0.614467
359	sol-2	WBGene00010587	-0.753509	0.513064
360	irld-14	WBGene00011322	-1.15797	1.50762
361	T02C5.1	WBGene00020158	-0.459583	-1.1249
362	svh-2	WBGene00020504	-0.533012	-0.102466
363	T16H12.9	WBGene00011817	2.81077	-0.967472
364	T22B11.1	WBGene00020675	0.396529	0.062477
365	ilc-17.1	WBGene00011937	-1.01571	-0.213162
366	T23B12.8	WBGene00020722	0.787278	-0.389313
367	ins-18	WBGene00002101	-0.565513	7.54227
368	T28F3.8	WBGene00012134	-0.869282	0.293685
369	vab-2	WBGene00006869	-2.89307	0.755071
370	pvf-1	WBGene00004249	-0.525	0.180575
371	smp-1	WBGene00004889	0.219649	-0.381934
372	plx-1	WBGene00004047	-0.805838	-1.43667
373	Y69A2AR.31	WBGene00022100	-0.00860363	0.491017
374	bam-2	WBGene00000237	0.19425	-1.4471
375	mab-20	WBGene00003111	0.163643	-0.476485
376	lron-13	WBGene00013574	1.33393	0.648355
377	Y95B8A.6	WBGene00022386	-0.0211083	0.928036
378	lev-10	WBGene00002977	-0.598249	0.409786
379	daf-28	WBGene00000920	-0.215467	0.574599
380	ins-6	WBGene00002089	0.0946476	-1.18598
