# Supplementary material for: Endocytosis in the axon initial segment maintains neuronal polarity
Source: Nature. 2022 Aug 17;609(7925):128–35. doi: 10.1038/s41586-022-05074-5 (PMC9433327; doi:10.1038/s41586-022-05074-5)
Supplement: Supplementary file 4 — Supplementary Table 2 [file 41586_2022_5074_MOESM4_ESM.xlsx]

## Sheet: Strain List
Figure	Strain name	Genotype	Description
Figure 1b	TV15911	wyIs592	wyIs592 = ser2prom3::myr-GFP + Podr1::RFP (integrated array).
Figure 1c, e	TV25963	unc-44(wy1424) IV; wyIs581; wyIs910	unc-44(wy1424) = endogenous unc-44L-FLPon-GFP. wyIs581 = ser2prom3::myr-mCherry + Podr1::GFP (integrated array). wyIs910 = ser2prom3::FLP + Punc122::BFP (integrated array).
Figure 1d, e	TV21385	wyIs782	wyIs782 = Pdes-2::PTRN-1a-tdTomato + Podr1::GFP (integrated array).
Figure 1g, i	TV27074	wyEx10352; wyIs581	wyEx10352 = ser2prom3::neurofascin186 (rat) + Punc122::BFP. wyIs581 = ser2prom3::myr-mCherry + Podr1::GFP (integrated array).
Figure 1h, i	TV27077	wyEx10353; wyIs581	wyEx10353 = ser2prom3::neurofascin186 (rat) (FIGQD AnkG binding mutation) + Punc122::BFP. wyIs581 = ser2prom3::myr-mCherry + Podr1::GFP (integrated array).
Figure 1j	TV17247	dma-1(tm5159) I; wyIs592	dma-1(tm5159) = loss of function deletion mutation. wyIs592 = ser2prom3::myr-GFP + Podr1::RFP.
Figure 1k, l	TV26183	dma-1(wy1290) I; glo-1(zu391) X; wyIs581; wyIs910	dma-1(wy1290) = endogenous DMA-1-FLPon-GFP. glo-1(zu391) = mutation in glo-1 to remove gut granule autofluorescence. wyIs581 = ser2prom3::myr-mCherry + Podr1::GFP (integrated array). wyIs910 = ser2prom3::FLP + Punc122::BFP (integrated array).
Figure 1m, o	TV25301	dma-1(wy1290) I; wyIs581; wyIs910	dma-1(wy1290) = endogenous DMA-1-FLPon-GFP. wyIs581 = ser2prom3::myr-mCherry + Podr1::GFP (integrated array). wyIs910 = ser2prom3::FLP + Punc122::BFP (integrated array).
Figure 1n, o	TV24788	wyIs581; wyIs740	wyIs581 = ser2prom3::myr-mCherry + Podr1::GFP (integrated array). wyIs740 = ser2prom3::DMA-1::GFP (GFP inserted after DMA-1 transmembrane region and before DMA-1 cytoplasmic tail) + Podr1::GFP.
Figure 1p	TV27051	mec-4(e1611) X; wyIs592	mec-4(e1611) = gain of function point mutation. wyIs592 = ser2prom3::myr-GFP + Podr1::RFP (integrated array).
Figure 1p	TV26681	mec-4(e1611) X; wyIs592; wyIs740	mec-4(e1611) = gain of function point mutation. wyIs592 = ser2prom3::myr-GFP + Podr1::RFP (integrated array). wyIs740 = ser2prom3::DMA-1-GFP (GFP inserted after DMA-1 transmembrane region but before the DMA-1 cytoplasmic tail) + Podr1::GFP (integrated array).
Figure 1p	TV24476	degt-1(ok3307) V; mec-4(e1611) X	degt-1(ok3307) = loss of function deletion mutation. mec-4(e1611) = gain of function point mutation.
Figure 1p	TV22811	mec-3(e1338) IV; wyIs592	mec-3(e1338) = loss of function mutation. wyIs592 = ser2prom3::myr-GFP + Podr1::RFP (integrated array).
Figure 2a	TV25301	dma-1(wy1290) I; wyIs581; wyIs910	dma-1(wy1290) = endogenous DMA-1-FLPon-GFP. wyIs581 = ser2prom3::myr-mCherry + Podr1::GFP (integrated array). wyIs910 = ser2prom3::FLP + Punc122::BFP (integrated array).
Figure 2c, d	TV24597	wyIs895	wyIs895 = ser2prom3::4xGCN4::DMA-1::tagRFP + Pmyo-3:scFV::superfoldGFP + Podr1::RFP (integrated array).
Figure 2e	TV26368	clic-1(wy1357) V; wyIs581; wyIs910	clic-1(wy1357) = endogenous GFP-FLPon-CLIC-1. wyIs581 = ser2prom3::myr-mCherry + Podr1::GFP (integrated array). wyIs910 = ser2prom3::FLP + Punc122::BFP (integrated array).
Figure 2f	TV26982	apa-2(wy1356) X; wyIs581; wyIs910	apa-2(wy1356) = endogenous APA-2-FLPon-GFP. wyIs581 = ser2prom3::myr-mCherry + Podr1::GFP (integrated array). wyIs891= Punc-86::FLP + Podr1::RFP (integrated array).
Figure 2g, h	TV26024	dma-1(wy1290) I; dyn-1(wy1150) X; wyIs581; wyIs910	dma-1(wy1290) = endogenous DMA-1-FLPon-GFP. dyn-1(wy1150) = point mutation to generate a temperature sensitive dynamin mutant. wyIs581 = ser2prom3::myr-mCherry + Podr1::GFP (integrated array). wyIs910 = ser2prom3::FLP + Punc122::BFP (integrated array).
Figure 2i	TV25980	dma-1(wy1246) I; wyEx10170	dma-1(wy1246) = endogenous DMA-1-GFP (GFP inserted after DMA-1 transmembrane domain and before DMA-1 cytoplasmic tail). wyEx10170 = ser2prom3::APA-2::tagRFP + Podr1::GFP.
Figure 2j, k	TV24597	wyIs895	wyIs895 = ser2prom3::4xGCN4::DMA-1::tagRFP + Pmyo-3:scFV::superfoldGFP + Podr1::RFP (integrated array).
Figure 2j, k	TV26352	apa-2(ox422) X; wyIs895	apa-2(ox422) = loss of function point mutation in apa-2. wyIs895 = ser2prom3::4xGCN4::DMA-1::tagRFP + Pmyo-3:scFV::superfoldGFP + Podr1::RFP (integrated array).
Figure 2j, k	TV26353	cav-1(ok2089) IV; cav-2(hc191) V; wyIs895	cav-1(ok2089) = loss of function indel mutation. cav-2(hc191) = loss of function mutation. wyIs895 = ser2prom3::4xGCN4::DMA-1::tagRFP + Pmyo-3:scFV::superfoldGFP + Podr1::RFP (integrated array).
Figure 3a, b	TV26024	dma-1(wy1290) I; dyn-1(wy1150) X; wyIs581; wyIs910	dma-1(wy1290) = endogenous DMA-1-FLPon-GFP. dyn-1(wy1150) = point mutation to generate a temperature sensitive dynamin mutant. wyIs581 = ser2prom3::myr-mCherry + Podr1::GFP (integrated array). wyIs910 = ser2prom3::FLP + Punc122::BFP (integrated array).
Figure 3f, g	TV25301	dma-1(wy1290) I; wyIs581; wyIs910	dma-1(wy1290) = endogenous DMA-1-FLPon-GFP. wyIs581 = ser2prom3::myr-mCherry + Podr1::GFP (integrated array). wyIs910 = ser2prom3::FLP + Punc122::BFP (integrated array).
Figure 3f, g	TV26182	dma-1(wy1290) I; cav-1(ok2089) IV; cav-2(hc191) V; wyIs581; wyIs910	dma-1(wy1290) = endogenous DMA-1-FLPon-GFP. cav-1(ok2089) = loss of function indel mutation. cav-2(hc191) = loss of function mutation. wyIs581 = ser2prom3::myr-mCherry + Podr1::GFP (integrated array). wyIs910 = ser2prom3::FLP + Punc122::BFP (integrated array).
Figure 3f, g	TV26454	dma-1(wy1290) I; apa-2(ox422) X; wyIs581; wyIs910	dma-1(wy1290) = endogenous DMA-1-FLPon-GFP. apa-2(ox422) = loss of function point mutation in apa-2. wyIs581 = ser2prom3::myr-mCherry + Podr1::GFP (integrated array). wyIs910 = ser2prom3::FLP + Punc122::BFP (integrated array).
Figure 3f, g	TV26179	dma-1(wy1453) I; wyIs581; wyIs910	dma-1(wy1453) = endogenous DMA-1(ΔYFGI)-FLPon-GFP (DMA-1 with AP-2 binding motif endogenously deleted). wyIs581 = ser2prom3::myr-mCherry + Podr1::GFP (integrated array). wyIs910 = ser2prom3::FLP + Punc122::BFP (integrated array).
Figure 3f, g	TV26310	dma-1(wy1290) lrp2(wy1422) I; wyIs581; wyIs910	dma-1(wy1290) = endogenous DMA-1-FLPon-GFP. lrp-2(wy1422) = loss of function deletion mutation made via CRISPR to mimic lrp-2(gk272) mutation. wyIs581 = ser2prom3::myr-mCherry + Podr1::GFP (integrated array). wyIs910 = ser2prom3::FLP + Punc122::BFP (integrated array).
Figure 3f, g	TV26261	dma-1(wy1453) lrp-2(wy1422) I; wyIs581; wyIs910	dma-1(wy1453) = endogenous DMA-1(ΔYFGI)-FLPon-GFP (DMA-1 with AP-2 binding motif endogenously deleted). lrp-2(wy1422) = loss of function deletion mutation made via CRISPR to mimic lrp-2(gk272) mutation. wyIs581 = ser2prom3::myr-mCherry + Podr1::GFP (integrated array). wyIs910 = ser2prom3::FLP + Punc122::BFP (integrated array).
Figure 3h, i	TV15911	wyIs592	wyIs592 = ser2prom3::myr-GFP + Podr1::RFP (integrated array).
Figure 3h, i	TV26443	apa-2(ox422) X; wyIs592	apa-2(ox422) = loss of function point mutation. wyIs592 = ser2prom3::myr-GFP + Podr1::RFP (integrated array).
Figure 3j	TV27051	mec-4(e1611) X; wyIs592	mec-4(e1611) = gain of function point mutation. wyIs592 = ser2prom3::myr-GFP + Podr1::RFP (integrated array).
Figure 3j	TV26675	cav-1(ok2089) IV; cav-2(hc191) V; mec-4(e1611) X; wyIs592	cav-1(ok2089) = loss of function indel mutation. cav-2(hc191) = loss of function mutation. mec-4(e1611) = gain of function point mutation. wyIs592 = ser2prom3::myr-GFP + Podr1::RFP (integrated array).
Figure 3j	TV26674	lrpl-1(wy1343) lrp-2(gk272) I; mec-4(e1611) X; wyIs592	lrpl-1(wy1343) = loss of function deletion. lrp-2(gk272) = loss of function mutation. mec-4(e1611) = gain of function point mutation. wyIs592 = ser2prom3::myr-GFP + Podr1::RFP (integrated array).
Figure 3j	TV24476	degt-1(ok3307) V; mec-4(e1611) X	degt-1(ok3307) = loss of function deletion mutation. mec-4(e1611) = gain of function point mutation.
Figure 4a, b, c	TV25301	dma-1(wy1290) I; wyIs581; wyIs910	dma-1(wy1290) = endogenous DMA-1-FLPon-GFP. wyIs581 = ser2prom3::myr-mCherry + Podr1::GFP (integrated array). wyIs910 = ser2prom3::FLP + Punc122::BFP (integrated array).
Figure 4a, b, c	TV26911	dma-1(wy1540) I; wyIs581; wyIs910	dma-1(wy1540) = endogenous DMA-1-NF-186-FLPon-GFP (DMA-1 with its cytoplasmic tail replaced with the cytoplasmic tail of neurofascin-186). wyIs581 = ser2prom3::myr-mCherry + Podr1::GFP (integrated array). wyIs910 = ser2prom3::FLP + Punc122::BFP (integrated array).
Figure 4a, b, c	TV26912	dma-1(wy1541) I; wyIs581; wyIs910	dma-1(wy1541) = endogenous DMA-1-NF-186(FIGQD)-FLPon-GFP (DMA-1 with its cytoplasmic tail replaced with the cytoplasmic tail of neurofascin-186 (FIGQD AnkG binding mutant)). wyIs581 = ser2prom3::myr-mCherry + Podr1::GFP (integrated array). wyIs910 = ser2prom3::FLP + Punc122::BFP (integrated array).
Figure 4d,e	TV15911	wyIs592	wyIs592 = ser2prom3::myr-GFP + Podr1::RFP (integrated array).
Figure 4d,e	TV27160	dma-1(wy1592) I; wyIs592	dma-1(wy1592) = endogenous DMA-1-NF-186 (DMA-1 with its cytoplasmic tail endogenously replaced with the cytoplasmic tail of neurofascin-186). wyIs592 = ser2prom3::myr-GFP + Podr1::RFP (integrated array).
Figure 4d,e	TV27161	dma-1(wy1593) I; wyIs592	dma-1(wy1593) = endogenous DMA-1-NF-186(FIGQD)-FLPon-GFP (DMA-1 with its cytoplasmic tail replaced with the cytoplasmic tail of neurofascin-186 (FIGQD AnkG binding mutant)). wyIs592 = ser2prom3::myr-GFP + Podr1::RFP (integrated array).
Figure 4f	TV27051	mec-4(e1611) X; wyIs592	mec-4(e1611) = gain of function point mutation. wyIs592 = ser2prom3::myr-GFP + Podr1::RFP (integrated array).
Figure 4f	TV27162	dma-1(wy1592) I; mec-4(e1611) X; wyIs592	dma-1(wy1592) = endogenous DMA-1-NF-186 (DMA-1 with its cytoplasmic tail endogenously replaced with the cytoplasmic tail of neurofascin-186). mec-4(e1611) = gain of function point mutation. wyIs592 = ser2prom3::myr-GFP + Podr1::RFP (integrated array).
Figure 4f	TV27163	dma-1(wy1593) I; mec-4(e1611) X; wyIs592	dma-1(wy1593) = endogenous DMA-1-NF-186(FIGQD)-FLPon-GFP (DMA-1 with its cytoplasmic tail replaced with the cytoplasmic tail of neurofascin-186 (FIGQD AnkG binding mutant)). mec-4(e1611) = gain of function point mutation. wyIs592 = ser2prom3::myr-GFP + Podr1::RFP (integrated array).
Figure 4g, h	TV26950	dma-1(wy1286) I; rab-7(wy1390) II; wyIs910	dma-1(wy1286) = endogenous DMA-1-tagRFP (tagRFP is endogenously inserted after the DMA-1 transmembrane domain and before DMA-1's cytoplasmic tail). rab-7(wy1390) = endogenous GFP-FLPon-RAB-7. wyIs910 = ser2prom3::FLP + Punc122::BFP (integrated array).
Figure 4g, h	TV26079	rab-10(wy1298) dma-1(wy1286) I; wyIs910	rab-10(wy1298) = endogenous GFP-FLPon-RAB-10. dma-1(wy1286) = endogenous DMA-1-tagRFP (tagRFP is endogenously inserted after the DMA-1 transmembrane domain and before DMA-1's cytoplasmic tail). wyIs910 = ser2prom3::FLP + Punc122::BFP (integrated array).
Figure 4g, h	TV26971	rab-11.1(wy1389) dma-1(wy1286) I; wyIs910	rab-11.1(wy1389) = endogenous GFP-FLPon-RAB-11.1. dma-1(wy1286) = endogenous DMA-1-tagRFP (tagRFP is endogenously inserted after the DMA-1 transmembrane domain and before DMA-1's cytoplasmic tail). wyIs910 = ser2prom3::FLP + Punc122::BFP (integrated array).
Figure 4i	TV26932	wyEx10313; wyIs581	wyEx10313 = ser2prom3::SER1a-GFP (isoform a) + Podr1::RFP. wyIs581 = ser2prom3::myr-mCherry + Podr1::GFP (integrated array).
Figure 4j	TV27078	wyEx10313; wyEx10170	wyEx10313 = ser2prom3::SER1a-GFP (isoform a) + Podr1::RFP. wyEx10170 = ser2prom3::APA-2::tagRFP + Podr1::GFP.
Figure 4k	TV27158	wyEx10313; wyIs853	wyEx10313 = ser2prom3::SER1a-GFP (isoform a) + Podr1::RFP. wyIs853 = ser2prom3::mCherry::RAB-7 + Podr1::GFP (integrated array).
Figure 4l, m	TV26932	wyEx10313; wyIs581	wyEx10313 = ser2prom3::SER1a-GFP (isoform a) + Podr1::RFP. wyIs581 = ser2prom3::myr-mCherry + Podr1::GFP (integrated array).
Figure 4l, m	TV27159	apa-2(ox422) X; wyEx10313; wyIs581	apa-2(ox422) = loss of function point mutation in apa-2. wyEx10313 = ser2prom3::SER1a-GFP (isoform a) + Podr1::RFP. wyIs581 = ser2prom3::myr-mCherry + Podr1::GFP (integrated array).
Extended Data Fig. 1b, c	TV25872	unc-44(wy1416) IV; wyIs581; wyIs910	unc-44(wy1416) = endogenous UNC-44M-FLPon-GFP. wyIs581 = ser2prom3::myr-mCherry + Podr1::GFP (integrated array). wyIs910 = ser2prom3::FLP + Punc122::BFP (integrated array).
Extended Data Fig. 1d	TV26367	unc-44(wy1416) IV; wyIs835; wyEx10213	unc-44(wy1416) = endogenous UNC-44M-FLPon-GFP. wyIs835 = Pmig-13::FLP + Podr1::RFP. wyEx10213= Pmig13::myr-mCherry + Punc122::BFP.
Extended Data Fig. 1f, g	TV24661	dma-1(wy1246) I; wyIs581	dma-1(wy1246) = endogenous DMA-1-GFP (GFP inserted after DMA-1 transmembrane domain and before DMA-1 cytoplasmic tail). wyIs581 = ser2prom3::myr-mCherry + Podr1::GFP (integrated array).
Extended Data Fig. 1h, i	TV27523	wyIs581; wyEx10402	wyIs581 = ser2prom3::myr-mCherry + Podr1::GFP (integrated array). wyEx10402 = ser2prom3::mCD8-GFP + Podr1::RFP
Extended Data Fig. 1k	TV15911	wyIs592	wyIs592 = ser2prom3::myr-GFP + Podr1::RFP (integrated array).
Extended Data Fig. 1k	TV21177	wyIs592; wyIs738	wyIs592 = ser2prom3::myr-GFP + Podr1::RFP (integrated array). wyIs738 = ser2prom3::DMA-1::GFP (GFP inserted after DMA-1 transmembrane region and before DMA-1 cytoplasmic tail) + Podr1::GFP (integrated array).
Extended Data Fig. 1k	TV21181	sax-7(nj48) IV; wyIs592; wyIs738	sax-7(nj48) = loss of function mutation. wyIs592 = ser2prom3::myr-GFP + Podr1::RFP (integrated array). wyIs738 = ser2prom3::DMA-1::GFP (GFP inserted after DMA-1 transmembrane region and before DMA-1 cytoplasmic tail) + Podr1::GFP. (integrated array).
Extended Data Fig. 1k	TV21178	mnr-1(wy758) V; wyIs592; wyIs738	mnr-1(wy758) = loss of function mutation. wyIs592 = ser2prom3::myr-GFP + Podr1::RFP (integrated array). wyIs738 = ser2prom3::DMA-1::GFP (GFP inserted after DMA-1 transmembrane region and before DMA-1 cytoplasmic tail) + Podr1::GFP. (integrated array).
Extended Data Fig. 1l, m	TV25301	dma-1(wy1290) I; wyIs581; wyIs910	dma-1(wy1290) = endogenous DMA-1-FLPon-GFP. wyIs581 = ser2prom3::myr-mCherry + Podr1::GFP (integrated array). wyIs910 = ser2prom3::FLP + Punc122::BFP (integrated array).
Extended Data Fig. 1l, m	TV27701	dma-1(wy1290) I; unc-44(e362); wyIs581; wyIs910	dma-1(wy1290) = endogenous DMA-1-FLPon-GFP. unc-44(e362) = loss of function mutation. wyIs581 = ser2prom3::myr-mCherry + Podr1::GFP (integrated array). wyIs910 = ser2prom3::FLP + Punc122::BFP (integrated array).
Extended Data Fig. 1n, o	TV15911	wyIs592	wyIs592 = ser2prom3::myr-GFP + Podr1::RFP (integrated array).
Extended Data Fig. 1n, o	TV23386	wyIs592; unc-44(e362) IV	unc-44(e362) = loss of function mutation. wyIs592 = ser2prom3::myr-GFP + Podr1::RFP (integrated array).
Extended Data Fig. 1n, o	TV25577	dma-1(tm5159) I; unc-44(e362) IV; wyIs592	dma-1(tm5159). unc-44(e362) = loss of function mutation. wyIs592 = ser2prom3::myr-GFP + Podr1::RFP (integrated array).
Extended Data Fig. 1p, q	TV25301	dma-1(wy1290) I; wyIs581; wyIs910	dma-1(wy1290) = endogenous DMA-1-FLPon-GFP. wyIs581 = ser2prom3::myr-mCherry + Podr1::GFP (integrated array). wyIs910 = ser2prom3::FLP + Punc122::BFP (integrated array).
Extended Data Fig. 1p, q	TV27627	dma-1(1290) I; gex-3(zu196) IV / nT1[qIs51] (IV;V); wyIs581; wyIs910	dma-1(wy1290) = endogenous DMA-1-FLPon-GFP. gex-3(zu196) IV / nT1[qIs51] = balanced loss of function mutation in gex-3. wyIs581 = ser2prom3::myr-mCherry + Podr1::GFP (integrated array). wyIs910 = ser2prom3::FLP + Punc122::BFP (integrated array).
Extended Data Fig. 1p, q	TV27430	dma-1(1290) I; hum-2(ok596)V; wyIs581; wyIs910	dma-1(wy1290) = endogenous DMA-1-FLPon-GFP. hum-2(ok596) = loss of function mutation in hum-2. wyIs581 = ser2prom3::myr-mCherry + Podr1::GFP (integrated array). wyIs910 = ser2prom3::FLP + Punc122::BFP (integrated array).
Extended Data Fig. 2a, b, c	TV24788	wyIs581; wyIs740	wyIs581 = ser2prom3::myr-mCherry + Podr1::GFP (integrated array). wyIs740 = ser2prom3::DMA-1::GFP (GFP inserted after DMA-1 transmembrane region and before DMA-1 cytoplasmic tail) + Podr1::GFP.
Extended Data Fig. 2d	TV15916	wyIs581	wyIs581 = ser2prom3::myr-mCherry + Podr1::GFP (integrated array).
Extended Data Fig. 2d	TV28035	wyIs581; wyEx10502	wyIs581 = ser2prom3::myr-mCherry + Podr1::GFP (integrated array). wyEx10502 = Pmyo-3::scFV::superfoldGFP + Podr1::RFP.
Extended Data Fig. 2e	TV25511	clic-1(wy1357) V; wyIs581; wyIs891	clic-1(wy1357) = endogenous GFP-FLPon-CLIC-1. wyIs581 = ser2prom3::myr-mCherry + Podr1::GFP (integrated array). wyIs891= Punc-86::FLP + Podr1::RFP (integrated array).
Extended Data Fig. 2e	TV25510	apa-2(wy1356) X; wyIs581; wyIs891	apa-2(wy1356) = endogenous APA-2-FLPon-GFP. wyIs581 = ser2prom3::myr-mCherry + Podr1::GFP (integrated array). wyIs891= Punc-86::FLP + Podr1::RFP (integrated array).
Extended Data Fig. 2f, g, h	TV27443	clic-1(wy1357) V; wyIs910; wyEx10240	clic-1(wy1357) = endogenous GFP-FLPon-CLIC-1. wyIs581 = ser2prom3::myr-mCherry + Podr1::GFP (integrated array). wyIs910 = ser2prom3::FLP + Punc122::BFP (integrated array). wyEx10240 = ser2prom3::AMAN-2[1-84aa]-mRuby + Podr1::GFP
Extended Data Fig. 2i, j, k	TV27437	apa-2(wy1356) X; wyIs910; wyEx10400	clic-1(wy1357) = endogenous GFP-FLPon-CLIC-1. wyIs910 = ser2prom3::FLP + Punc122::BFP (integrated array). wyEx10400 = ser2prom3::mCherry-RAB-3 + Podr1::GFP.
Extended Data Fig. 2l	TV26314	clic-1(wy1357) V; wyIs835; wyEx10206	clic-1(wy1357) = endogenous GFP-FLPon-CLIC-1. wyIs835 = Pmig-13::FLP + Podr1::RFP. wyEx10206 = Pmig13::myr-mCherry + Punc122::BFP.
Extended Data Fig. 2m	TV26387	clic-1(wy1357) V; wyEx10214; wyIs910	clic-1(wy1357) = endogenous GFP-FLPon-CLIC-1. wyEx10214 = ser2prom3::DYN-1-mRuby + Podr1::GFP. wyIs910 = ser2prom3::FLP + Punc122::BFP (integrated array).
Extended Data Fig. 2n, o	TV26435	clic-1(wy1357) V; dyn-1(wy1150) X; wyIs581; wyIs910	clic-1(wy1357) = endogenous GFP-FLPon-CLIC-1. dyn-1(wy1150) = point mutation to generate a temperature sensitive dynamin mutant. wyIs581 = ser2prom3::myr-mCherry + Podr1::GFP (integrated array). wyIs910 = ser2prom3::FLP + Punc122::BFP (integrated array).
Extended Data Fig. 2p, q	TV26368	clic-1(wy1357) V; wyIs581; wyIs910	clic-1(wy1357) = endogenous GFP-FLPon-CLIC-1. wyIs581 = ser2prom3::myr-mCherry + Podr1::GFP (integrated array). wyIs910 = ser2prom3::FLP + Punc122::BFP (integrated array).
Extended Data Fig. 2r, s	TV25510	apa-2(wy1356) X; wyIs581; wyIs891	apa-2(wy1356) = endogenous APA-2-FLPon-GFP. wyIs581 = ser2prom3::myr-mCherry + Podr1::GFP (integrated array). wyIs891= Punc-86::FLP + Podr1::RFP (integrated array).
Extended Data Fig 2t	TV24597	wyIs895	wyIs895 = ser2prom3::4xGCN4::DMA-1::tagRFP + Pmyo-3:scFV::superfoldGFP + Podr1::RFP (integrated array).
Extended Data Fig 2t	TV26352	apa-2(ox422) X; wyIs895	apa-2(ox422) = loss of function point mutation in apa-2. wyIs895 = ser2prom3::4xGCN4::DMA-1::tagRFP + Pmyo-3:scFV::superfoldGFP + Podr1::RFP (integrated array).
Extended Data Fig 2t	TV26353	cav-1(ok2089) IV; cav-2(hc191) V; wyIs895	cav-1(ok2089) = loss of function indel mutation. cav-2(hc191) = loss of function mutation. wyIs895 = ser2prom3::4xGCN4::DMA-1::tagRFP + Pmyo-3:scFV::superfoldGFP + Podr1::RFP (integrated array).
Extended Data Fig. 4h	TV20606	dyn-1(wy1150) X; wyIs592	dyn-1(wy1150) = point mutation to generate a temperature sensitive dynamin mutant. wyIs592 = ser2prom3::myr-GFP + Podr1::RFP (integrated array).
Extended Data Fig. 5a, b	TV25301	dma-1(wy1290) I; wyIs581; wyIs910	dma-1(wy1290) = endogenous DMA-1-FLPon-GFP. wyIs581 = ser2prom3::myr-mCherry + Podr1::GFP (integrated array). wyIs910 = ser2prom3::FLP + Punc122::BFP (integrated array).
Extended Data Fig. 5a, b	TV26182	dma-1(wy1290) I; cav-1(ok2089) IV; cav-2(hc191) V; wyIs581; wyIs910	dma-1(wy1290) = endogenous DMA-1-FLPon-GFP. cav-1(ok2089) = loss of function indel mutation. cav-2(hc191) = loss of function mutation. wyIs581 = ser2prom3::myr-mCherry + Podr1::GFP (integrated array). wyIs910 = ser2prom3::FLP + Punc122::BFP (integrated array).
Extended Data Fig. 5a, b	TV26454	dma-1(wy1290) I; apa-2(ox422) X; wyIs581; wyIs910	dma-1(wy1290) = endogenous DMA-1-FLPon-GFP. apa-2(ox422) = loss of function point mutation. wyIs581 = ser2prom3::myr-mCherry + Podr1::GFP (integrated array). wyIs910 = ser2prom3::FLP + Punc122::BFP (integrated array).
Extended Data Fig. 5a, b	TV26179	dma-1(wy1453) I; wyIs581; wyIs910	dma-1(wy1453) = endogenous DMA-1(ΔYFGI)-FLPon-GFP (DMA-1 with AP-2 binding motif endogenously deleted). wyIs581 = ser2prom3::myr-mCherry + Podr1::GFP (integrated array). wyIs910 = ser2prom3::FLP + Punc122::BFP (integrated array).
Extended Data Fig. 5a, b	TV26310	dma-1(wy1290) lrp2(wy1422) I; wyIs581; wyIs910	dma-1(wy1290) = endogenous DMA-1-FLPon-GFP. lrp-2(wy1422) = loss of function deletion mutation made via CRISPR to mimic lrp-2(gk272) mutation. wyIs581 = ser2prom3::myr-mCherry + Podr1::GFP (integrated array). wyIs910 = ser2prom3::FLP + Punc122::BFP (integrated array).
Extended Data Fig. 5a, b	TV26261	dma-1(wy1453) lrp-2(wy1422) I; wyIs581; wyIs910	dma-1(wy1453) = endogenous DMA-1(ΔYFGI)-FLPon-GFP (DMA-1 with AP-2 binding motif endogenously deleted). lrp-2(wy1422) = loss of function deletion mutation made via CRISPR to mimic lrp-2(gk272) mutation. wyIs581 = ser2prom3::myr-mCherry + Podr1::GFP (integrated array). wyIs910 = ser2prom3::FLP + Punc122::BFP (integrated array).
Extended Data Fig. 5d, e	TV25406	wyIs581; wyEx10088	wyIs581 = ser2prom3::myr-mCherry + Podr1::GFP (integrated array). wyEx10088 = ser2prom3::DMA-1::GFP (GFP inserted after DMA-1 transmembrane domain but before cytoplasmic tail) + Podr1::RFP.
Extended Data Fig. 5d, e	TV25582	wyIs581; wyEx10118	wyIs581 = ser2prom3::myr-mCherry + Podr1::GFP (integrated array). wyEx10118 = ser2prom3::DMA-1::GFP(ΔEC) (extracellular domain deletion of DMA-1 after the signal peptide) + Podr1::RFP.
Extended Data Fig. 6a, b	TV24597	wyIs895	wyIs895 = ser2prom3::4xGCN4::DMA-1::tagRFP + Pmyo-3:scFV::superfoldGFP + Podr1::RFP (integrated array).
Extended Data Fig. 6a, b	TV26282	lrpl-1(wy1343) I; wyIs895	lrpl-1(wy1343) = loss of function deletion. wyIs895 = ser2prom3::4xGCN4::DMA-1::tagRFP + Pmyo-3:scFV::superfoldGFP + Podr1::RFP (integrated array).
Extended Data Fig. 6a, b	TV26317	lrp-2(gk272) I; wyIs895	lrp-2(gk272) = loss of function deletion. wyIs895 = ser2prom3::4xGCN4::DMA-1::tagRFP + Pmyo-3:scFV::superfoldGFP + Podr1::RFP (integrated array).
Extended Data Fig. 6a, b	TV26385	lrpl-1(wy1343) lrp-2(gk272) I; wyIs895	lrpl-1(wy1343) = loss of function deletion. lrp-2(gk272) = loss of function deletion. wyIs895 = ser2prom3::4xGCN4::DMA-1::tagRFP + Pmyo-3:scFV::superfoldGFP + Podr1::RFP (integrated array).
Extended Data Fig. 6c	TV25962	lrpl-1(wy1423) I; glo-1(zu391) X; wyIs581	lrpl-1(wy1423) = LRPL-1::SL2::GFP; glo-1(zu391) = mutation in glo-1 to remove gut granule autofluorescence. wyIs581 = ser2prom3::myr-mCherry + Podr1::GFP (integrated array).
Extended Data Fig. 6d	TV27462	glo-1(zu391) X; wyIs581; wyEx10028	glo-1(zu391) = loss of function mutation in glo-1. wyIs581 = ser2prom3::myr-mCherry + Podr1::GFP (integrated array). wyEx10028 = ser2prom3::LRPL-1::GFP + Podr1::RFP.
Extended Data Fig. 6e	TV25196	wyIs581; wyEx10028	wyIs581 = ser2prom3::myr-mCherry + Podr1::GFP (integrated array). wyEx10028 = ser2prom3::LRPL-1::GFP + Podr1::RFP.
Extended Data Fig. 6f	TV26555	dma-1(wy1286) I; wyEx10028	dma-1(wy1286) = endogenous DMA-1-tagRFP (tagRFP is endogenously inserted after the DMA-1 transmembrane domain and before DMA-1's cytoplasmic tail). wyEx10028 = ser2prom3::LRPL-1::GFP + Podr1::RFP.
Extended Data Fig. 6g, h	TV27526	lrp-2(1412) I; glo-1(zu391) X; wyIs581; wyIs910	lrp-2(wy1412) = endogenous LRP-2-FLPon-GFP. glo-1(zu391) = loss of function mutation in glo-1. wyIs581 = ser2prom3::myr-mCherry + Podr1::GFP (integrated array). wyIs910 = ser2prom3::FLP + Punc122::BFP (integrated array).
Extended Data Fig. 6j, k, l	TV25822	lrp-2(1412) I; wyIs581; wyIs910	lrp-2(wy1412) = endogenous LRP-2-FLPon-GFP. wyIs581 = ser2prom3::myr-mCherry + Podr1::GFP (integrated array). wyIs910 = ser2prom3::FLP + Punc122::BFP (integrated array).
Extended Data Fig. 6j, k, l	TV26228	lrp-2(1412) I; apa-2(ox422) X; wyIs581; wyIs910	lrp-2(wy1412) = endogenous LRP-2-FLPon-GFP. apa-2(ox422) = loss of function point mutation. wyIs581 = ser2prom3::myr-mCherry + Podr1::GFP (integrated array). wyIs910 = ser2prom3::FLP + Punc122::BFP (integrated array).
Extended Data Fig. 6j, k, l	TV26226	lrp-2(1412) I; dab-1(gk291) X; wyIs581; wyIs910	lrp-2(wy1412) = endogenous LRP-2-FLPon-GFP. dab-1(gk291) = loss of function deletion mutation. wyIs581 = ser2prom3::myr-mCherry + Podr1::GFP (integrated array). wyIs910 = ser2prom3::FLP + Punc122::BFP (integrated array).
Extended Data Fig. 6j, k, l	TV26229	lrp-2(1412) I; cav-1(ok2089) IV; wyIs581; wyIs910	lrp-2(wy1412) = endogenous LRP-2-FLPon-GFP. cav-1(ok2089) = loss of function indel mutation. wyIs581 = ser2prom3::myr-mCherry + Podr1::GFP (integrated array). wyIs910 = ser2prom3::FLP + Punc122::BFP (integrated array).
Extended Data Fig. 6m, n, o	TV25196	wyIs581; wyEx10028	wyIs581 = ser2prom3::myr-mCherry + Podr1::GFP (integrated array). wyEx10028 = ser2prom3::LRPL-1::GFP + Podr1::RFP.
Extended Data Fig. 6m, n, o	TV26284	apa-2(ox422) X; wyIs581; wyEx10028	apa-2(ox422) = loss of function point mutation. wyIs581 = ser2prom3::myr-mCherry + Podr1::GFP (integrated array). wyEx10028 = ser2prom3::LRPL-1::GFP + Podr1::RFP.
Extended Data Fig. 6m, n, o	TV26227	dma-1(tm5159) I; wyIs581; wyEx10028	dma-1(tm5159) = loss of function mutation. wyIs581 = ser2prom3::myr-mCherry + Podr1::GFP (integrated array). wyEx10028 = ser2prom3::LRPL-1::GFP + Podr1::RFP.
Extended Data Fig. 6m, n, o	TV26329	lrp-2(gk272) I; wyIs581; wyEx10028	lrp-2(gk272) = loss of function deletion. wyIs581 = ser2prom3::myr-mCherry + Podr1::GFP (integrated array). wyEx10028 = ser2prom3::LRPL-1::GFP + Podr1::RFP.
Extended Data Fig. 6p, q	TV25406	wyIs581; wyEx10088	wyIs581 = ser2prom3::myr-mCherry + Podr1::GFP (integrated array). wyEx10088 = ser2prom3::DMA-1::GFP (GFP inserted after DMA-1 transmembrane domain but before cytoplasmic tail) + Podr1::RFP.
Extended Data Fig. 6p, q	TV26001	lrp-2(gk272) I; wyIs581; wyEx10088	lrp-2(gk272) = loss of function deletion. wyIs581 = ser2prom3::myr-mCherry + Podr1::GFP (integrated array). wyEx10088 = ser2prom3::DMA-1::GFP (GFP inserted after DMA-1 transmembrane domain but before cytoplasmic tail) + Podr1::RFP.
Extended Data Fig. 6p, q	TV25582	wyIs581; wyEx10118	wyIs581 = ser2prom3::myr-mCherry + Podr1::GFP (integrated array). wyEx10118 = ser2prom3::DMA-1::GFP(ΔEC) (extracellular domain deletion of DMA-1 after the signal peptide) + Podr1::RFP.
Extended Data Fig. 6p, q	TV28135	lrp-2(gk272) I; wyIs581; wyEx10118	lrp-2(gk272) = loss of function deletion. wyIs581 = ser2prom3::myr-mCherry + Podr1::GFP (integrated array). wyEx10118 = ser2prom3::DMA-1::GFP(ΔEC) (extracellular domain deletion of DMA-1 after the signal peptide) + Podr1::RFP.
Extended Data Fig. 6r, s	TV25301	dma-1(wy1290) I; wyIs581; wyIs910	dma-1(wy1290) = endogenous DMA-1-FLPon-GFP. wyIs581 = ser2prom3::myr-mCherry + Podr1::GFP (integrated array). wyIs910 = ser2prom3::FLP + Punc122::BFP (integrated array).
Extended Data Fig. 6r, s	TV26254	dma-1(wy1290) I; dab-1(gk291) II; wyIs581; wyIs910	dma-1(wy1290) = endogenous DMA-1-FLPon-GFP. dab-1(gk291) = loss of function deletion mutation. wyIs581 = ser2prom3::myr-mCherry + Podr1::GFP (integrated array). wyIs910 = ser2prom3::FLP + Punc122::BFP (integrated array).
Extended Data Fig. 9t, u	TV27461	glo-1(zu391) X; wyIs587; qyIs366	glo-1(zu391) = loss of function mutation in glo-1. wyIs587 = ser2prom3::mCherry + Podr1::GFP (integrated array). qyIs366 = ser2prom3::HPO-30::GFP + unc-119(+).
Extended Data Fig. 9t, u	TV28036	lrp-2(gk272) I; glo-1(zu391) X; wyIs587; qyIs366	lrp-2(gk272) = loss of function deletion. glo-1(zu391) = loss of function mutation in glo-1. wyIs587 = ser2prom3::mCherry + Podr1::GFP (integrated array). qyIs366 = ser2prom3::HPO-30::GFP + unc-119(+).
Extended Data Fig. 6v, w	TV15911	wyIs592	wyIs592 = ser2prom3::myr-GFP + Podr1::RFP (integrated array).
Extended Data Fig. 6v, w	TV25434	lrpl-1(wy1343) I; wyIs592	lrpl-1(wy1343) = loss of function deletion. wyIs592 = ser2prom3::myr-GFP + Podr1::RFP (integrated array).
Extended Data Fig. 6v, w	TV25435	lrpl-1(wy1343) dma-1(tm5159) I; wyIs592	lrpl-1(wy1343) = loss of function deletion. dma-1(tm5159) = loss of function mutation. wyIs592 = ser2prom3::myr-GFP + Podr1::RFP (integrated array).
Extended Data Fig. 6v, w	TV25512	lrp-2(gk272) I; wyIs592	lrp-2(gk272) = loss of function deletion. wyIs592 = ser2prom3::myr-GFP + Podr1::RFP (integrated array).
Extended Data Fig. 6v, w	TV25873	lrpl-1(wy1343) lrp-2(gk272) I; wyIs592	lrpl-1(wy1343) = loss of function deletion. lrp-2(gk272) = loss of function deletion. wyIs592 = ser2prom3::myr-GFP + Podr1::RFP (integrated array).
Extended Data Fig. 7a, c	TV26454	dma-1(wy1290) I; apa-2(ox422) X; wyIs581; wyIs910	dma-1(wy1290) = endogenous DMA-1-FLPon-GFP. apa-2(ox422) = loss of function point mutation. wyIs581 = ser2prom3::myr-mCherry + Podr1::GFP (integrated array). wyIs910 = ser2prom3::FLP + Punc122::BFP (integrated array).
Extended Data Fig. 7b, c	TV26494	rab-3(ox699) II; wyIs581; wyIs910	rab-3(ox699) = endogenous GFP-FLPon-RAB-3. wyIs581 = ser2prom3::myr-mCherry + Podr1::GFP (integrated array). wyIs910 = ser2prom3::FLP + Punc122::BFP (integrated array).
Extended Data Fig. 7d, e	TV25301	dma-1(wy1290) I; wyIs581; wyIs910	dma-1(wy1290) = endogenous DMA-1-FLPon-GFP. wyIs581 = ser2prom3::myr-mCherry + Podr1::GFP (integrated array). wyIs910 = ser2prom3::FLP + Punc122::BFP (integrated array).
Extended Data Fig. 7d, e	TV26454	dma-1(wy1290) I; apa-2(ox422) X; wyIs581; wyIs910	dma-1(wy1290) = endogenous DMA-1-FLPon-GFP. apa-2(ox422) = loss of function point mutation. wyIs581 = ser2prom3::myr-mCherry + Podr1::GFP (integrated array). wyIs910 = ser2prom3::FLP + Punc122::BFP (integrated array).
Extended Data Fig. 7f, g	TV27523	wyIs581; wyEx10402	wyIs581 = ser2prom3::myr-mCherry + Podr1::GFP (integrated array). wyEx10402 = ser2prom3::mCD8-GFP + Podr1::RFP
Extended Data Fig. 7f, g	TV27505	apa-2(lof) X; wyIs581; wyEx10402	apa-2(ox422) = loss of function point mutation. wyIs581 = ser2prom3::myr-mCherry + Podr1::GFP (integrated array). wyEx10402 = ser2prom3::mCD8-GFP + Podr1::RFP
Extended Data Fig. 7h, i	TV25301	dma-1(wy1290) I; wyIs581; wyIs910	dma-1(wy1290) = endogenous DMA-1-FLPon-GFP. wyIs581 = ser2prom3::myr-mCherry + Podr1::GFP (integrated array). wyIs910 = ser2prom3::FLP + Punc122::BFP (integrated array).
Extended Data Fig. 7h, i	TV26310	dma-1(wy1290) lrp2(wy1422) I; wyIs581; wyIs910	dma-1(wy1290) = endogenous DMA-1-FLPon-GFP. lrp-2(wy1422) = loss of function deletion mutation made via CRISPR to mimic lrp-2(gk272) mutation. wyIs581 = ser2prom3::myr-mCherry + Podr1::GFP (integrated array). wyIs910 = ser2prom3::FLP + Punc122::BFP (integrated array).
Extended Data Fig. 7h, i	TV27430	dma-1(1290) I; hum-2(ok596)V; wyIs581; wyIs910	dma-1(wy1290) = endogenous DMA-1-FLPon-GFP. hum-2(ok596) = loss of function mutation in hum-2. wyIs581 = ser2prom3::myr-mCherry + Podr1::GFP (integrated array). wyIs910 = ser2prom3::FLP + Punc122::BFP (integrated array).
Extended Data Fig. 7h, i	TV27504	dma-1(wy1290) lrp2(wy1422) I; hum-2(ok596)V; wyIs581; wyIs910	dma-1(wy1290) = endogenous DMA-1-FLPon-GFP. lrp-2(wy1422) = loss of function deletion mutation made via CRISPR to mimic lrp-2(gk272) mutation. hum-2(ok596) = loss of function mutation in hum-2. wyIs581 = ser2prom3::myr-mCherry + Podr1::GFP (integrated array). wyIs910 = ser2prom3::FLP + Punc122::BFP (integrated array).
Extended Data Fig. 8a, b	TV27461	dma-1(wy1246) I; wyIs853	dma-1(wy1246) = endogenous DMA-1-GFP (GFP inserted after DMA-1 transmembrane domain and before DMA-1's cytoplasmic tail). wyIs853 = ser2prom3::mCherry::RAB-7 + Podr1::GFP (integrated array).
Extended Data Fig. 8c	TV26079	rab-10(wy1298) dma-1(wy1286) I; wyIs910	rab-10(wy1298) = endogenous GFP-FLPon-RAB-10. dma-1(wy1286) = endogenous DMA-1-tagRFP (tagRFP is endogenously inserted after the DMA-1 transmembrane domain and before DMA-1's cytoplasmic tail). wyIs910 = ser2prom3::FLP + Punc122::BFP (integrated array).
Extended Data Fig. 8d	TV26971	rab-11.1(1389) dma-1(wy1286) I; wyIs910	rab-11.1(wy1389) = endogenous GFP-FLPon-RAB-11.1. dma-1(wy1286) = endogenous DMA-1-tagRFP (tagRFP is endogenously inserted after the DMA-1 transmembrane domain and before DMA-1's cytoplasmic tail). wyIs910 = ser2prom3::FLP + Punc122::BFP (integrated array).
Extended Data Fig. 8e, f	TV26535	rab-7(wy1390) II; wyIs910; wyEx10226	rab-7(wy1390) = GFP-FLPon-RAB-7. wyIs910 = ser2prom3::FLP + Punc122::BFP (integrated array). wyEx10226 = ser2prom3::APA-2::RFP + Podr1::GFP.
Extended Data Fig. 8g	TV26950	dma-1(wy1286) I; rab-7(wy1390) II; wyIs910	dma-1(wy1286) = endogenous DMA-1-tagRFP (tagRFP is endogenously inserted after the DMA-1 transmembrane domain and before DMA-1's cytoplasmic tail). rab-7(wy1390) = endogenous GFP-FLPon-RAB-7. wyIs910 = ser2prom3::FLP + Punc122::BFP (integrated array).
Extended Data Fig. 8g	TV26079	rab-10(wy1298) dma-1(wy1286) I; wyIs910	rab-10(wy1298) = endogenous GFP-FLPon-RAB-10. dma-1(wy1286) = endogenous DMA-1-tagRFP (tagRFP is endogenously inserted after the DMA-1 transmembrane domain and before DMA-1's cytoplasmic tail). wyIs910 = ser2prom3::FLP + Punc122::BFP (integrated array).
Extended Data Fig. 8g	TV26971	rab-11.1(wy1389) dma-1(wy1286) I; wyIs910	rab-11.1(wy1389) = endogenous GFP-FLPon-RAB-11.1. dma-1(wy1286) = endogenous DMA-1-tagRFP (tagRFP is endogenously inserted after the DMA-1 transmembrane domain and before DMA-1's cytoplasmic tail). wyIs910 = ser2prom3::FLP + Punc122::BFP (integrated array).
Extended Data Fig. 8h	TV26745	rab-7(wy1390) II; wyIs581; wyIs910	rab-7(wy1390) = GFP-FLPon-RAB-7. wyIs581 = ser2prom3::myr-mCherry + Podr1::GFP (integrated array). wyIs910 = ser2prom3::FLP + Punc122::BFP (integrated array).
Extended Data Fig. 8i, j, k, l	TV15911	wyIs592	wyIs592 = ser2prom3::myr-GFP + Podr1::RFP (integrated array).
Extended Data Fig. 8i, j, k, l	TV24126	rab-7(ok511)/mIn1[dpy-10(e128)] II; wyIs592	rab-7(ok511) = rab-7 loss of function mutation that is genetically balanced by mIn1[dpy-10(e128)]. wyIs592 = ser2prom3::myr-GFP + Podr1::RFP (integrated array).
Extended Data Fig. 8i, j, k, l	TV24355	rab-10(wy787) rab-11.2(tm2081) I; wyIs592	rab-10(wy787) = loss of function mutation. rab-11.2(tm2081) = loss of function mutation. wyIs592 = ser2prom3::myr-GFP + Podr1::RFP (integrated array).
Extended Data Fig. 8m, n	TV25301	dma-1(wy1290) I; wyIs581; wyIs910	dma-1(wy1290) = endogenous DMA-1-FLPon-GFP. wyIs581 = ser2prom3::myr-mCherry + Podr1::GFP (integrated array). wyIs910 = ser2prom3::FLP + Punc122::BFP (integrated array).
Extended Data Fig. 8m, n	TV26362	dma-1(wy1478) I; wyIs581; wyIs910	dma-1(wy1478) = endogenous DMA-1-FLPon-GFP (KtoR mutation: K536R, K583R, K595R). wyIs581 = ser2prom3::myr-mCherry + Podr1::GFP (integrated array). wyIs910 = ser2prom3::FLP + Punc122::BFP (integrated array).
Extended Data Fig. 8o, p	TV25625	dma-1(wy1246) I; wyIs853; wyIs910	dma-1(wy1246) = endogenous DMA-1-GFP. wyIs853 = ser2prom3::mCherry::RAB-7 + Podr1::GFP (integrated array). wyIs910 = ser2prom3::FLP + Punc122::BFP (integrated array).
Extended Data Fig. 8o, p	TV26529	dma-1(wy1478) I; wyIs853; wyIs910	dma-1(wy1478) = endogenous DMA-1-FLPon-GFP (KtoR mutation: K536R, K583R, K595R). wyIs853 = ser2prom3::mCherry::RAB-7 + Podr1::GFP (integrated array). wyIs910 = ser2prom3::FLP + Punc122::BFP (integrated array).
Extended Data Fig. 9a, b	TV27461	glo-1(zu391) X; wyIs587; qyIs366	glo-1(zu391) = loss of function mutation in glo-1. wyIs587 = ser2prom3::mCherry + Podr1::GFP (integrated array). qyIs366 = ser2prom3::HPO-30::GFP + unc-119(+).
Extended Data Fig. 9c	TV27662	clic-1(wy1357) V; wyIs910; wyEx10422	clic-1(wy1357) = endogenous GFP-FLPon-CLIC-1. wyIs910 = ser2prom3::FLP + Punc122::BFP (integrated array). wyEx10422 = ser2prom3::HPO-30-mCherry + Podr1::GFP.
Extended Data Fig. 9d	TV27632	rab-7(wy1390) II; wyIs910; wyEx10418	rab-7(wy1390) = GFP-FLPon-RAB-7. wyIs910 = ser2prom3::FLP + Punc122::BFP (integrated array). wyEx10422 = ser2prom3::HPO-30-mCherry + Podr1::GFP.
Extended Data Fig. 9e, f	TV25578	dyn-1(wy1150) X; wyIs587; qyIs366	dyn-1(wy1150) = point mutation to generate a temperature sensitive dynamin mutant. wyIs587 = ser2prom3::mCherry + Podr1::GFP (integrated array). qyIs366 = ser2prom3::HPO-30::GFP + unc-119(+).
Extended Data Fig. 9g, h	TV5887	wyEx2163	wyEx2163 = Pitr-1::CAM-1::YFP + Pitr-1::mCherry + Podr-1::RFP.
Extended Data Fig. 9i, j	TV27634	clic-1(wy1613) V; wyEx403; wyEx10419	clic-1(wy1613) = endogenous mScarlett-FLPon-CLIC-1. wyEx403 = Pitr-1::CAM-1::YFP + Podr-1::RFP. wyEx10419 = Pmig-13::FLP + Podr1::GFP.
Extended Data Fig. 9k, l	TV26554	wyEx403; wyEx10204	wyEx403 = Pitr-1::CAM-1::YFP + Podr-1::RFP. wyEx10204 = Pmig-13::mRuby::RAB-7 + Podr1::GFP.
Extended Data Fig. 9m, n	TV5887	wyEx2163	wyEx2163 = Pitr-1::CAM-1::YFP + Pitr-1::mCherry + Podr-1::RFP.
Extended Data Fig. 9m, n	TV26243	apa-2(ox422) X; wyEx2163	apa-2(ox422) = loss of function point mutation. wyEx2163 = Pitr-1::CAM-1::YFP + Pitr-1::mCherry + Podr-1::RFP.
