# Supplementary material for: Endocytosis in the axon initial segment maintains neuronal polarity
Source: Nature. 2022 Aug 17;609(7925):128–35. doi: 10.1038/s41586-022-05074-5 (PMC9433327; doi:10.1038/s41586-022-05074-5)
Supplement: Supplementary file 5 — Supplementary Table 3 [file 41586_2022_5074_MOESM5_ESM.xlsx]

## Sheet: Construct List
Figure	Name	Vector	Insert	Notes	Citation
Extended Data Figure 6	pKE29	pSM	ser2prom3::LRPL-1::GFP	LRPL-1 without introns
Extended Data Figure 5, 6	pKE35	pSM	ser2prom3::DMA-1ΔEC-GFP	DMA-1 with an extracellular domain deletion and GFP inserted after transmembrane region
Extended Data Figure 6	pKE37	pSM	ser2prom3::LRPL-1::SL2::GFP	LRPL-1 without introns
Figure 2	pKE41	pSM	ser2prom2::APA-2::tagRFP
Figure 1, 2, 3, 4, ED Fig. 1, 2, 5, 6, 7, 8, 9	pKE42	pSM	ser2prom3::2xNLS::FLP	4,141-nucleotide promoter of ser-2
Extended Data Figure 2	pKE43	pSM	ser2prom3::DYN-1::mRuby	DYN-1 isoform a
Figure 1	pKE47	pSM	ser2prom3::neurofascin-186::GFP	Rat isoform of neurofascin-186, Addgene 31061	Zhang et al. J Biol. Chem (1998)
Figure 1	pKE48	pSM	ser2prom3::neurofascin-186(FIGQD)::GFP	Rat isoform of neurofascin-186 carrying AnkG binding mutation FIGQD	Zhang et al. J Biol. Chem (1998)
Extended Data Figure 9	pKE49	pSM	Pmig-13::mRuby-RAB-7
Extended Data Figure 1, 7	pKE54	pSM	ser2prom3::mCD8::GFP
Extended Data Figure 2	pKE55	pSM	ser2prom3::mCherry::RAB-3
Figure 1, 2, 3, 4, ED Fig. 1, 2, 5, 6, 7, 8, 9	pOL036	pSM	ser2prom3::myr-mCherry		Dong et al. Cell (2013)
Figure 3, 4, ED Fig. 1, 6, 8	pOL026	pSM	ser2prom3::myr-GFP		Dong et al. Cell (2013)
Figure 1, Extended Data Figure 1	pXD299	pSM	ser2prom3::DMA-1::GFP	GFP inserted after DMA-1 transmembrane region but before DMA-1 cytoplasmic tail
Extended Data Figure 2	pRL62	pSM	ser2prom3::aman-2(1-84)::mRuby	Amino acids 1-84 of aman-2 fused to mRuby
Extended Data Figure 1, 2, 9	pMS37	pSM	Pmig-13::myr-mCherry
Figure 2	pDML63	pSM	Punc-86::FLP	5102 nt 5' promoter of unc-86	Lipton et al. Cell Reports (2018)
Figure 2	pCER232	pSM	ser2prom3::4xGCN4::DMA-1::tagRFP	SunTag peptide on extracellular side of DMA-1
Figure 2, Extended Data Fig. 2	pCER229	pSM	Pmyo-3::scFV::superfoldGFP	single chain nanobody for SunTag peptide fused to GFP
Figure 4	pKE44	pSM	ser2prom3::SER-1a::GFP	SER-1 isoform a
Figure 4	pKE45	pSM	ser2prom3::SER-1a::mRuby	SER-1 isoform a
Extended Data Figure 9	pXD284	pSM	ser2prom3::HPO-30:::mCherry
Extended Data Figure 6, 9	pWZ54	pSM	ser2prom3::HPO-30::GFP		Dong et al. eLife (2016)
Extended Data Figure 9	CAM-1-GFP	pSM	Pitr-1::CAM-1::YFP		Ou et al. Cell (2010)
Figure 1	PTRN-1-tdTomato	pSM	Pdes::PTRN-1a::tdTomato	patronin-1 isoform a	Richardson et al. eLife (2014)
Figure 3, Extended Data Figure 4, 6, 10	FUW-TetO-Ngn2-T2A-puromycin	FUW	TetO-Ngn2-T2A-puromycin	Addgene 52047	Zhang et al. Neuron (2013)
Figure 3, Extended Data Figure 4, 6, 10	FUW-rtTA	FUW	rtTA	Addgene 20342	Zhang et al. Neuron (2013)
Extended Data Figure 6	FUW-TetO-Flag-DNER-T2A-puromycin	FUW	TetO-Flag-DNER-T2A-puromycin	Addgene 51053
Extended Data Figure 6	FUW-TetO-Ngn2-T2A-blasticidin	FUW	TetO-Ngn2-T2A-blasticidin
Extended Data Figure 6	FUW-TetO-Flag-DNER-NF-186-T2A-puromycin	FUW	TetO-Flag-DNER-NF-186-T2A-puromycin	Addgene 51053
Extended Data Figure 6	FUW-TetO-Flag-DNER-NF-186(FIGQD)-T2A-puromycin	FUW	TetO-Flag-DNER-NF-186(FIGQD)-T2A-puromycin	Addgene 51053
Extended Data Figure 10	FUW-TetO-Flag-GluA1-T2A-puromycin	FUW	TetO-Flag-GluA1-T2A-puromycin	Addgene 64942
Figure 2, Extended Data Fig. 3	TfR-SEP	jPA5-hTfnr-GFP (modified)	TfR-SEP		Merrifeld et al Cell 2005
Figure 2, Extended Data Fig. 3	mScarlet-NavII-III	pmScarlet_ABHD6	mScarlet-NavII-III	Addgene 26056
Extended Data Figure 5	DMA-1-AVI-His6	pAcGP67A (modified)	DMA-1-AVI-His6	DMA-1 ectodomain (amino acids Leu20 to Leu507) with a C terminal Avi-tag for biotinylation and hexahistidine tag for protein purification.	BD Biosciences 554759
Extended Data Figure 5	LRPL-1-His6	pAcGP67A (modified)	LRPL-1-His6	LRPL-1 cDNA lacking the signal peptide was cloned into pAcGP67A with a hexahistidine tag	BD Biosciences 554759
