# Supplementary material for: Endocytosis in the axon initial segment maintains neuronal polarity
Source: Nature. 2022 Aug 17;609(7925):128–35. doi: 10.1038/s41586-022-05074-5 (PMC9433327; doi:10.1038/s41586-022-05074-5)
Supplement: Supplementary file 6 — Supplementary Table 4 [file 41586_2022_5074_MOESM6_ESM.xlsx]

## Sheet: Sheet1
Allele generated	sgRNA Name(s)	Sequence(s)
dma-1(wy1246)	DMA-1 IC	CTTCGTGAGCGACAGTACAA
dma-1(wy1286)	DMA-1 IC	CTTCGTGAGCGACAGTACAA
dma-1(wy1290)	DMA-1 stop	GGATATTTAAATGCCAAAAT
dma-1(wy1453)	DMA-1 C tail	TGGTGGAATCAATGGAGGAG
dma-1(wy1478)	DMA-1 K to R 5'; DMA-1 K to R 3'	AAGAATCATAAGAAGTAGTG; TAGGATGATCCAGGTTTTGG
dma-1(wy1540)	DMA-1 K to R 5'; DMA-1 K to R 3'	AAGAATCATAAGAAGTAGTG; TAGGATGATCCAGGTTTTGG
dma-1(wy1541)	DMA-1 K to R 5'; DMA-1 K to R 3'	AAGAATCATAAGAAGTAGTG; TAGGATGATCCAGGTTTTGG
dma-1(wy1592)	DMA-1 K to R 5'; DMA-1 stop	AAGAATCATAAGAAGTAGTG; GGATATTTAAATGCCAAAAT
dma-1(wy1593)	DMA-1 K to R 5'; DMA-1 stop	AAGAATCATAAGAAGTAGTG; GGATATTTAAATGCCAAAAT
lrpl-1(wy1343)	LRPL-1 start; LRPL-1 stop	GAGTATTTGCACACGACAAC; CTCAGGTCTCATTTATTTTT
lrpl-1(wy1423)	LRPL-1 C term after stop #2	AATAAATGAGACCTGAGAAT
lrp-2(wy1412)	LRP-2 GFP FRT-on C	CAAAAGTTCATGATTCTCGA
unc-44(wy1416)	UNC-44M FRT on C	AGGGTATCCAAGGTCCAAGA
unc-44(wy1424)	UNC-44L FRT on C	GCTGTTGGTCGTGCTCCCGA
clic-1(wy1613)	CLIC-1 N term	CTACAAAATGTCGGATCCAG
clic-1(wy1357)	CLIC-1 N term	CTACAAAATGTCGGATCCAG
apa-2(wy1356)	APA-2 C term	CAGACATTGGTAGACTTATT
dyn-1(wy1150)	Dyn-1 TS (G275D)	CCTACCGACATATGGCTGAT
rab-7(wy1390)	RAB-7 FRT on N	CTTCCAGTGAACAAAAATGT
rab-10(wy1298)	RAB-10 FRT on N	TGAAGAGCATGTCATACGGT
rab-11.1(wy1389)	RAB-11.1 FRT on N	TACAGCTCAGCAGTAAAGAT
