# Supplementary material for: Endocytosis in the axon initial segment maintains neuronal polarity
Source: Nature. 2022 Aug 17;609(7925):128–35. doi: 10.1038/s41586-022-05074-5 (PMC9433327; doi:10.1038/s41586-022-05074-5)
Supplement: Supplementary file 13 — Source Data Fig. 1–4 and Extended Data Fig. 1–10 [file 41586_2022_5074_MOESM13_ESM.xlsx]

## Sheet: 1e
UNC44-L				Patronin-1
Dendrite	AIS	Axon		Dendrite	AIS	Axon
8.02157	43.438	0.441887		49.4102	4.949	35.4704
17.0012	34.723	2.40156		30.4388	15.9516	22.4784
10.6512	50.665	32.6767		71.0234	6.8152	19.1828
11.6253	8.224	2.86803		15.1676	4.6816	17.0044
23.8118	21.73	7.27112		21.0672	3.7744	13.7466
9.19092	6.331	2.51985		21.987	1.694	14.8596
23.9495	44.836	10.3498		9.289	6.4176	8.8914
15.8746	39.3287	0.617171		18.1356	4.823	19.0778
8.61394	17.3661	2.39626		29.9012	6.1124	2.8238
14.4634	39.2388	6.91887
26.5375	38.3032	16.5347

## Sheet: 1i
Wild type				FIGQD
Dendrite	AIS	Axon		Dendrite	AIS	Axon
0.0709651	0.436333	0.0510989		0.17125	0.179718	0.0545315
0.400366	0.994247	0.119338		0.198412	0.254648	0.029264
0.19555	0.362108	0.0414461		0.916878	0.736134	0.0592043
0.407977	0.824278	0.144471		0.375219	0.229076	0.0332409
0.132441	0.321319	0.0452557		0.200943	0.244791	0.0831868
0.375458	0.632719	0.0241891		0.308336	0.14956	0.198963
0.29515	0.501225	0.0334463		0.358495	0.393857	0.285142
0.236761	1.35665	0.00536314		0.218317	0.352547	0.040677
0.456619	0.558982	0.00308203		0.653585	0.229017	0.0794957
0.160319	0.113567	0.0229497		0.164799	0.204247	0.0564671

## Sheet: 1l
0.815438
0.981799
0.966237
0.99704
0.979992
0.836261
0.904735
0.869
0.896661
0.797149
0.723604
0.672987
0.892944
0.950513
0.980352

## Sheet: 1o
Endogenous	Overexpressed
0.0650272	0.276465
0.00928752	0.178475
0.00612437	0.156243
0.0270622	0.180305
0.019361	0.0993249
0.0325911	0.19651
0.0327018	0.0663286
0.0100654	0.306301
0.0595681	0.170445
0.010588	0.215256

## Sheet: 1p
wild type	Overexpressed DMA-1	degt-1(lof)	mec-3(lof)
100	80	60	40
100	80	90	30
80	90	90	20
100	40	90	40
90	70	20	50
90	100	100	40
90	100	80	40
100	90	90	70
90	80	100	40
100	60	90	50
100	90	40	20
100	60	90	10

## Sheet: 2d
Dendrite	AIS
48.784	59.404
8.466	21.438
12.514	3.012
31.616	46.834
6.818	15.518
22.408	172.319
95.966	495.179
229.864	578.967
38.718	203.475
41.903	139.004

## Sheet: 2h
Distance (microns)	wild type; permissive	wild type; restrictive	dyn-1(ts); permissive	dyn-1(ts); restrictive
0	0.818537	0.0166375	0.223359	0.41187
0.1322	0.967658	0.0157798	0.211938	0.41784
0.2644	0.988082	0.0189453	0.206036	0.369609
0.3966	0.895312	0.00837096	0.232426	0.340401
0.5288	0.756121	0	0.270467	0.328458
0.6611	0.617811	0.00406181	0.313322	0.291896
0.7933	0.509247	0.022998	0.380433	0.266352
0.9255	0.435145	0.039125	0.43546	0.235123
1.0577	0.362411	0.0406975	0.526111	0.239578
1.1899	0.304747	0.0527831	0.588838	0.223681
1.3221	0.26346	0.0893758	0.554583	0.222038
1.4543	0.293163	0.115131	0.507055	0.239379
1.5865	0.338029	0.200463	0.510005	0.23176
1.7188	0.44868	0.307604	0.443398	0.219967
1.851	0.597479	0.478786	0.36844	0.242556
1.9832	0.757855	0.608945	0.320368	0.273729
2.1154	0.829855	0.656362	0.28083	0.283617
2.2476	0.840575	0.543137	0.287138	0.312066
2.3798	0.822018	0.406996	0.291999	0.325161
2.512	0.756421	0.313325	0.302759	0.323361
2.6442	0.71816	0.21816	0.310527	0.344781
2.7764	0.681987	0.16658	0.272902	0.367294
2.9087	0.55436	0.126776	0.177955	0.361259
3.0409	0.374613	0.0941047	0.137741	0.344266
3.1731	0.274134	0.121768	0.162935	0.329102
3.3053	0.210366	0.155592	0.156704	0.337664
3.4375	0.154512	0.228696	0.179779	0.349095
3.5697	0.126987	0.272586	0.172352	0.353659
3.7019	0.0747487	0.375665	0.135796	0.36699
3.8341	0.0580612	0.365713	0.111019	0.360845
3.9663	0.02809	0.323102	0.098963	0.372386
4.0986	0.0370147	0.208895	0.0890263	0.356808
4.2308	0.0407838	0.173961	0.103708	0.327449
4.363	0.0401688	0.146157	0.121934	0.30983
4.4952	0.0460392	0.105199	0.136997	0.297596
4.6274	0.0725158	0.107885	0.138812	0.26729
4.7596	0.131757	0.144085	0.147142	0.261872
4.8918	0.223484	0.215723	0.103547	0.259336
5.024	0.307758	0.348987	0.0718782	0.282982
5.1562	0.396639	0.516592	0.0523815	0.305293
5.2885	0.469484	0.66456	0.0463364	0.318268
5.4207	0.444269	0.808902	0.0222969	0.331136
5.5529	0.380279	0.858833	0.0281581	0.337156
5.6851	0.288972	0.874905	0.0309242	0.337583
5.8173	0.263205	0.756768	0.014913	0.328768
5.9495	0.22256	0.596762	0.0329415	0.353524
6.0817	0.216268	0.448222	0.0292042	0.331103
6.2139	0.1785	0.309381	0.0318796	0.334694
6.3462	0.18462	0.212703	0.0212939	0.338328
6.4784	0.190504	0.149577	0.0428578	0.343006
6.6106	0.230607	0.100914	0.0333318	0.353115
6.7428	0.257185	0.0574508	0.0436293	0.382958
6.875	0.269346	0.0619324	0.0620981	0.362569
7.0072	0.294502	0.0533618	0.0725748	0.392373
7.1394	0.277138	0.0692641	0.13433	0.365562
7.2716	0.226971	0.0717874	0.173748	0.36843
7.4038	0.244108	0.0949851	0.275457	0.376055
7.5361	0.247612	0.079936	0.333386	0.366911
7.6683	0.229604	0.0634936	0.349994	0.380354
7.8005	0.20722	0.0677665	0.299626	0.363687
7.9327	0.176802	0.0900656	0.266164	0.375249
8.0649	0.150171	0.101688	0.170655	0.37626
8.1971	0.137171	0.11086	0.135034	0.371624
8.3293	0.167791	0.102591	0.125846	0.368785
8.4615	0.192224	0.142043	0.0969502	0.325426
8.5938	0.197125	0.144666	0.106465	0.330008
8.726	0.202022	0.209982	0.14242	0.332367
8.8582	0.201325	0.259661	0.189945	0.307046
8.9904	0.205217	0.275389	0.218124	0.313444
9.1226	0.210313	0.271785	0.313077	0.339004
9.2548	0.223894	0.276078	0.294143	0.34531
9.387	0.230486	0.252713	0.261671	0.36821
9.5192	0.241076	0.232494	0.216052	0.35768
9.6514	0.305693	0.210102	0.168304	0.367906
9.7837	0.36097	0.170505	0.119358	0.344875
9.9159	0.398496	0.146852	0.0890785	0.335227
10.0481	0.415566	0.144925	0.0730309	0.358386
10.1803	0.346718	0.131689	0.0889855	0.352222
10.3125	0.31556	0.135138	0.0708435	0.325437
10.4447	0.314997	0.146552	0.126894	0.347972
10.5769	0.305566	0.178808	0.191913	0.392969
10.7091	0.360292	0.271935	0.272244	0.377816
10.8413	0.456877	0.366925	0.322912	0.362763
10.9736	0.611273	0.540847	0.384141	0.344555
11.1058	0.753559	0.696966	0.385416	0.379932
11.238	0.941204	0.759436	0.317536	0.365953
11.3702	1	0.734873	0.307595	0.35118
11.5024	0.978053	0.708788	0.291407	0.338786
11.6346	0.824067	0.612873	0.209998	0.340487
11.7668	0.715492	0.52949	0.175341	0.351709
11.899	0.57764	0.525217	0.147714	0.379505
12.0312	0.512124	0.599791	0.118065	0.404978

## Sheet: 2k
	Dendrite													AIS
wild type	1088.81	2163.86	2935.51	905.217	21679.5	2283.86	4531.48	2470.57	4135.91	2347.65	1599.31	1718.21		11695.6	7045.13	3041.27	11329.7	24868.8	12423.8	13709.3	8608.29	7385.63	15700.8	9989.93	3449.62
cav-1(lof); cav-2(lof)	582.485	1543.24	7991.97	5987.87	2309.29	9751.3	10059	3784.21	4909.21	1043.59	4108.21	5220.33		3374.41	4984.55	14494	11720.2	17566.9	35930.5	19320	9286.44	10217.9	8556.05	11266.3	15260.1
apa-2 (lof)	216.181	192.145	762.705	516.9	9047.66	1112.83	2932.64	793.31	2081.76	1340.26	178.608	2450.82		643.35	391.766	1629.2	683.48	13880.2	6339.82	2957.09	1789.18	14204.2	3619.62	611.29	10035.1

## Sheet: 2n
AIS	Dendrite
0.0915788	0.14383
0.0790138	0.19793
0.086878	0.049085
0.00971176	0.14836
0.194235	0.091852
0.138548	0.12249
0.240473	0.019118
0.00505489	0.069181
0.00931789	0.094774
0.12341	0.029153
0.0947981	0.062987
0.143383	0.06807
0.0440528	0.087472
0.00632315	0.055544
0.174336	0.0041302
0.0742992	0.062784
0.0186468	0.040554
0.00385431
0.0272382
0.0563434
0.0486374

## Sheet: 3b
	wild type														dynamin-1 TS mutant
Permissive	0.853907	0.815289	0.944057	0.864508	0.96252	0.877321	0.938537	0.942919	0.962948	0.981949	0.980892	0.840802			0.947942	0.798762	0.921226	0.956266	0.950331	0.854195	0.946827	0.957456	0.804639	0.854702	0.84579	0.863237
Restrictive	0.982957	0.981489	0.945245	0.950237	0.964927	0.967639	0.954002	0.909977	0.999975	0.859403	0.86712	0.88907			0.686109	0.55532	0.561428	0.779313	0.676185	0.337568	0.576566	0.722393	0.708403	0.758299	0.842843	0.449781

[truncated: 67 more sheets: 3e, 3g, 3i, 3j, 4b, 4c, 4e, 4f, 4h, 4m, ED 1c, ED 1g, ED 1i, ED 1k, ED 1m, ED 1o, ED 1q, ED 2c, ED 2e, ED 2g …]
